# Supplementary material for: Coevolutionary Patterns in SOS1 and NHX1: Insights into Plant Ion Homeostasis Proteins
Source: Int J Mol Sci. 2025 Sep 23;26(19):9276. doi: 10.3390/ijms26199276 (PMC12525166; doi:10.3390/ijms26199276)
Supplement: Supplementary file 1 [file ijms-26-09276-s001.zip]

Archive with 1 entries (1 files):
- ijms-3854048-supplementary.pdf
